# Supplementary material for: Home Dust Mites Promote MUC5AC Hyper-Expression by Modulating the sNASP/TRAF6 Axis in the Airway Epithelium
Source: Int J Mol Sci. 2022 Aug 20;23(16):9405. doi: 10.3390/ijms23169405 (PMC9408837; doi:10.3390/ijms23169405)
Supplement: Supplementary file 1 [file ijms-23-09405-s001.zip]

Archive with 1 entries (1 files):
- ijms-1801706-supplementary.pdf
